# Supplementary material for: A Bluetooth-Enabled Electrochemical Platform Based on Saccharomyces cerevisiae Yeast Cells for Copper Detection
Source: Biosensors (Basel). 2025 Sep 5;15(9):583. doi: 10.3390/bios15090583 (PMC12467965; doi:10.3390/bios15090583)
Supplement: Supplementary file 1 [file biosensors-15-00583-s001.zip]

Archive with 1 entries (1 files):
- biosensors-3805384-supplementary.pdf
